# Supplementary material for: MiR-106b-5p: A Master Regulator of Potential Biomarkers for Breast Cancer Aggressiveness and Prognosis
Source: Int J Mol Sci. 2021 Oct 15;22(20):11135. doi: 10.3390/ijms222011135 (PMC8539154; doi:10.3390/ijms222011135)
Supplement: Supplementary file 1 [file ijms-22-11135-s001.zip]

Archive with 1 entries (1 files):
- ijms-1403078-supplementary.pdf
